# Supplementary material for: Post-Diagnosis Adherence to the Mediterranean Diet and Cancer Recurrence and Fatigue Outcomes in Cancer Survivors, with Emphasis on Colorectal Cancer: A Systematic Review and Meta-Analysis
Source: Nutrients. 2026 Feb 28;18(5):807. doi: 10.3390/nu18050807 (PMC12987049; doi:10.3390/nu18050807)
Supplement: Supplementary file 1 [file nutrients-18-00807-s001.zip]

Archive with 2 entries (2 files):
- nutrients-4144662-supplementary.docx
- nutrients-4144662-supplementary.pdf
